# Supplementary material for: HLA-DRB1*14:54 Is Associated with Pulmonary Alveolar Proteinosis: A Retrospective Real-World Audit
Source: Biomedicines. 2023 Oct 27;11(11):2909. doi: 10.3390/biomedicines11112909 (PMC10669482; doi:10.3390/biomedicines11112909)
Supplement: Supplementary file 1 [file biomedicines-11-02909-s001.zip]

Archive with 2 entries (2 files):
- biomedicines-2647246-supplementary-patient information.xlsx
- biomedicines-2647246-supplementary.pdf
